# Supplementary material for: A Score to Predict the Malignancy of a Breast Lesion Based on Different Contrast Enhancement Patterns in Contrast-Enhanced Spectral Mammography
Source: Cancers (Basel). 2022 Sep 5;14(17):4337. doi: 10.3390/cancers14174337 (PMC9455061; doi:10.3390/cancers14174337)
Supplement: Supplementary file 1 [file cancers-14-04337-s001.zip]

Archive with 1 entries (1 files):
- cancers-1830906-supplementary.pdf
